# Supplementary material for: Genome-guided discovery of antibiotic activity in Streptomyces virginiae THA-960 against multidrug resistant Staphylococcus aureus
Source: iScience. 2026 Jun 9;29(6):116311. doi: 10.1016/j.isci.2026.116311 (PMC13273461; doi:10.1016/j.isci.2026.116311)
Supplement: Data S1. List of 520 Streptomyces genomes used in the phylogenomic analysis [file mmc2.xlsx]

## Sheet: Sheet1
Data S1. List of 520 Streptomyces genomes used in the phylogenomic analysis. Average nucleotide identity (ANI) and digital DNA–DNA hybridization (dDDH) calculations were performed to determine genomic relatedness, following the procedures in STAR Methods.
Organism	Strain	Accession	OrthoANI	dDDH	Group
Streptomyces sp.	XY533	GCF_001279845.1	99.5694	96.3	Group 1
Streptomyces sp.	INR7	GCF_014217585.1	99.5216	95.5	Group 1
Streptomyces sp.	XY593	GCF_001279885.1	99.5153	95.8	Group 1
Streptomyces sp.	WAC05950	GCF_008086975.1	99.5123	95.6	Group 1
Streptomyces sp.	WAC05950	GCF_003949665.1	99.5108	96.1	Group 1
Streptomyces sp.	H036	GCF_001279925.1	99.5107	95.6	Group 1
Streptomyces sp.	MMS21 TC-5	GCF_022747965.1	99.5105	95.5	Group 1
Streptomyces sp.	WM6349	GCF_001279445.1	99.5051	95.5	Group 1
Streptomyces virginiae	DSM 40803	GCF_017876235.1	99.504	95.6	Group 1
Streptomyces sp.	XY511	GCF_001279485.1	99.4973	95.5	Group 1
Streptomyces sp.	NRRL B-1322	GCF_000719625.1	99.4799	95.2	Group 1
Streptomyces virginiae	NBRC 15873	GCF_016755835.1	99.4723	95.5	Group 1
Streptomyces lavendulae subsp. lavendulae	NRRL WC-3542	GCF_000718705.1	99.4696	95.2	Group 1
Streptomyces virginiae	JCM 4019	GCF_014648795.1	99.43	95.2	Group 1
Streptomyces sp.	NRRL S-104	GCF_000966965.1	96.6237	69.3	Group 2
Streptomyces sp.	NRRL S-98	GCF_000720235.1	96.5562	68.6	Group 2
Streptomyces sp.	MMG1064	GCF_001279965.1	96.5354	68.3	Group 2
Streptomyces sp.	H021	GCF_001279495.1	96.5084	68.7	Group 2
Streptomyces sp.	XY58	GCF_001279855.1	96.5021	68.4	Group 2
Streptomyces sp.	XY37	GCF_001279815.1	96.4983	68.3	Group 2
Streptomyces sp.	WM6373	GCF_001279685.1	96.4981	68.5	Group 2
Streptomyces virginiae	NRRL ISP-5094	GCF_000720455.1	96.492	68.5	Group 2
Streptomyces sp.	IGB124	GCF_001279935.1	96.4714	68.5	Group 2
Streptomyces sp.	XY413	GCF_001279765.1	96.4612	68.3	Group 2
Streptomyces sp.	XY66	GCF_001279905.1	96.4575	68.3	Group 2
Streptomyces sp.	TN58	GCF_001941845.1	93.1049	49.4	-
Streptomyces sp.	fd1-xmd	GCF_002007685.1	92.2739	46.5	-
Streptomyces yangpuensis	CM253	GCF_024666385.1	92.01	45.6	-
Streptomyces venezuelae	ATCC 21018	GCF_008642275.1	88.7635	36.1	-
Streptomyces nojiriensis	JCM 3382	GCF_017639205.1	88.6922	35.9	-
Streptomyces sp.	Sge12	GCF_002080455.1	88.5645	35.5	-
Streptomyces virginiae	NBC_00276	GCF_026342285.1	88.5549	35.8	Group 3
Streptomyces virginiae	NRRL B-1447	GCF_001270565.1	88.5271	35.4	Group 3
Streptomyces virginiae	NBC_00640	GCF_026341715.1	88.496	36.1	Group 3
Streptomyces sp.	3211	GCF_002028385.1	88.4153	35.5	-
Streptomyces virginiae	NBC_00227	GCF_026342475.1	88.2572	35.3	Group 3
Streptomyces virginiae	NBC_01311	GCF_026340475.1	88.1973	35.2	Group 3
Streptomyces virginiae	NRRL B-8091	GCF_000716685.1	88.0893	35.1	Group 3
Streptomyces sp.	NBC_00162	GCF_024611995.1	87.4066	33.7	-
Streptomyces xanthophaeus	KPP03845	GCF_028421465.1	86.3074	31.6	-
Streptomyces subrutilus	ATCC 27467	GCF_008704535.1	86.1412	31.4	-
Streptomyces goshikiensis	CGMCC 4.1796	GCF_027942015.1	85.5631	30	-
Streptomyces sp.	Mg1	GCF_000412265.2	85.465	30	-
Streptomyces vinaceus	ATCC 27476	GCF_008704935.1	85.4626	29.9	-
Streptomyces sp.	ADI95-16	GCF_003721495.1	85.3995	30	-
Streptomyces lavendulae subsp. lavendulae	Del-LP	GCF_018255875.1	85.2715	29.5	-
Streptomyces sp.	ICC1	GCF_003287935.1	85.1776	29.5	-
Streptomyces sp.	ICC4	GCF_003287915.1	85.1705	29.5	-
Streptomyces lavendulae subsp. lavendulae	CCM 3239	GCF_002803845.1	85.0991	29.5	-
Streptomyces sp.	RerS4	GCF_023515955.1	85.0456	29	-
Streptomyces sp.	W1SF4	GCF_003950035.1	84.9751	29.3	-
Streptomyces katrae	S3	GCF_002028425.1	84.8158	28.7	-
Streptomyces sp.	2P-4	GCF_030167965.1	83.6274	26.9	-
Streptomyces globosus	LZH-48	GCF_003325375.1	83.5373	27	-
Streptomyces venezuelae	ATCC 21782	GCF_008642295.1	83.4279	26.5	-
Streptomyces vilmorinianum	YP1	GCF_005517195.1	79.7839	23.4	-
Streptomyces formicae	1H-GS9	GCF_022647665.1	79.6854	23.2	-
Streptomyces venezuelae	ATCC 10712	GCF_008639165.1	79.6757	23.4	-
Streptomyces venezuelae	ATCC 10712	GCF_000253235.1	79.6519	23.4	-
Streptomyces cinereoruber	ATCC 19740	GCF_009299385.1	79.6423	23.5	-
Streptomyces sp.	WAC00288	GCF_002943895.1	79.6383	23.5	-
Streptomyces sp.	QHH-9511	GCF_009789635.1	79.6129	23.2	-
Streptomyces venezuelae	ATCC 21113	GCF_008639045.1	79.6057	23.3	-
Streptomyces venezuelae	ATCC 10595	GCF_008705255.1	79.5769	23.3	-
Streptomyces vietnamensis	GIMV4.0001	GCF_000830005.1	79.5677	23.4	-
Streptomyces sp.	BPTC-684	GCF_030028635.1	79.5241	23.4	-
Streptomyces tanashiensis	Kala	GCF_026427415.1	79.472	23.4	-
Streptomyces ficellus	NRRL 8067	GCF_009739905.1	79.4503	23.2	-
Streptomyces venezuelae	NRRL B-65442	GCF_001886595.1	79.4106	23.4	-
Streptomyces venezuelae	ATCC 15068	GCF_008642375.1	79.3852	23.5	-
Streptomyces sp.	FIT100	GCF_024584805.1	79.3814	23.3	-
Streptomyces fradiae	ZXY017	GCF_023376055.1	79.3428	24	-
Streptomyces tirandamycinicus	HNM0039	GCF_003097515.1	79.3257	23.6	-
Streptomyces gardneri	ATCC 15439	GCF_015710995.1	79.3188	23.5	-
Streptomyces sp.	S8	GCF_002094995.1	79.2399	23.3	-
Streptomyces sp.	HNA39	GCF_023277965.1	79.2307	23.3	-
Streptomyces sudanensis	SD 504	GCF_023614315.1	79.227	23.4	-
Streptomyces cavourensis	1AS2a	GCF_002804165.1	79.2131	23.3	-
Streptomyces fradiae	ATCC 10745 = DSM 40063	GCF_008704425.1	79.2037	24	-
Streptomyces rubrolavendulae	MJM4426	GCF_001750785.1	79.1556	24	-
Streptomyces sp.	KY75	GCF_904440645.1	79.1315	22.9	-
Streptomyces sp.	HL-66	GCF_024600715.1	79.1304	23.4	-
Streptomyces cavourensis	2BA6PG	GCF_024297125.1	79.1184	23.3	-
Streptomyces sp.	CFMR-7	GCF_001278095.1	79.1148	23.2	-
Streptomyces pristinaespiralis	ATCC 25486	GCF_000154945.1	79.1076	23.2	-
Streptomyces cavourensis	TJ430	GCF_003352445.1	79.0928	23.2	-
Streptomyces lunaelactis	MM109	GCF_003054555.1	79.0842	23	-
Streptomyces californicus	FDAARGOS_1212	GCF_016906205.1	79.0774	23.4	-
Streptomyces californicus	FDAARGOS_1209	GCF_016906185.1	79.0773	23.4	-
Streptomyces californicus	FDAARGOS_1211	GCF_016906225.1	79.072	23.4	-
Streptomyces griseus subsp. griseus	ATCC 13273	GCF_003610995.1	79.0719	22.8	-
Streptomyces violaceoruber	S21	GCF_002082175.1	79.0682	23.3	-
Streptomyces peucetius	NA0869	GCF_025854275.1	79.067	23.1	-
Streptomyces californicus	FDAARGOS_1213	GCF_016906245.1	79.0429	23.4	-
Streptomyces sp.	CB04723	GCF_013401535.1	79.0408	23.3	-
Streptomyces cavourensis	F2	GCF_024365045.1	79.0319	23.2	-
Streptomyces microflavus	DF	GCF_016772455.1	79.0228	22.7	-
Streptomyces sp.	CB00271	GCF_014495705.1	79.0198	23	-
Streptomyces sp.	MRC013	GCF_023614235.1	79.0171	23.1	-
Streptomyces sp.	S063	GCF_002832675.1	79.0162	23	-
Streptomyces sp.	M54	GCF_017311125.1	79.0117	23.3	-
Streptomyces filamentosus	L30	GCF_023716005.1	78.9906	23	-
Streptomyces sp.	Tue6075	GCF_001931635.1	78.9903	23	-
Streptomyces sp.	SH5	GCF_029906565.1	78.9852	23.1	-
Streptomyces californicus	FDAARGOS_1210	GCF_016906265.1	78.9822	23.3	-
Streptomyces microflavus	DSM 40593	GCF_000385945.1	78.9822	22.8	-
Streptomyces globisporus	TFH56	GCF_003147545.1	78.9804	22.9	-
Streptomyces microflavus	NA06532	GCF_013364315.1	78.962	22.7	-
Streptomyces sp.	YPW6	GCF_018866325.1	78.9606	23.1	-
Streptomyces spongiicola	HNM0071	GCF_003122365.1	78.9575	23.7	-
Streptomyces globisporus	C-1027	GCF_000261345.2	78.9463	22.9	-
Streptomyces fungicidicus	F2	GCF_020783595.1	78.9273	22.3	-
Streptomyces sp.	C8S0	GCF_009025935.1	78.9232	23.2	-
Streptomyces sp.	WY228	GCF_019287315.1	78.917	22.9	-
Streptomyces pristinaespiralis	PR11	GCF_014070435.1	78.9165	23	-
Streptomyces sp.	KY70	GCF_904440635.1	78.9061	22.9	-
Streptomyces griseus subsp. griseus	NBRC 13350	GCF_000010605.1	78.9041	23.1	-
Streptomyces sp.	CA-256286	GCF_017358145.1	78.9027	22.7	-
Streptomyces genisteinicus	CRPJ-33	GCF_014489615.1	78.899	23.3	-
Streptomyces sp.	JB150	GCF_011193355.1	78.8875	22.9	-
Streptomyces sp.	WAC00303	GCF_023210535.1	78.8761	23	-
Streptomyces sp.	MBT27	GCF_011751035.2	78.8747	22.7	-
Streptomyces sp.	MMBL 11-1	GCF_028622875.1	78.8732	23.1	-
Streptomyces anulatus	VUW1	GCF_019378935.1	78.8647	22.9	-
Streptomyces sp.	VB1	GCF_026153095.1	78.8645	23.1	-
Streptomyces sp.	R527F	GCF_021491675.1	78.8639	23	-
Streptomyces drozdowiczii	MDA8-470	GCF_026167665.1	78.8631	22.7	-
Streptomyces anulatus	YINM00001	GCF_020783455.1	78.8586	23	-
Streptomyces pristinaespiralis	HCCB 10218	GCF_001278075.1	78.8547	23	-
Streptomyces sp.	AM 4-1-1	GCF_029167625.1	78.842	23.5	-
Streptomyces sp.	Tu 2975	GCF_009832925.1	78.8411	22.9	-
Streptomyces peucetius subsp. caesius	ATCC 27952	GCF_002777535.1	78.8174	23	-
Streptomyces hundungensis	BH38	GCF_003627815.1	78.7997	22.7	-
Streptomyces sp.	WA6-1-16	GCF_020341595.1	78.7986	22.9	-
Streptomyces sp.	CA-278952	GCF_028747205.1	78.798	23.1	-
Streptomyces anulatus	ATCC 11523	GCF_001434355.1	78.7952	22.9	-
Streptomyces sp.	SirexAA-E	GCF_000177195.2	78.7896	22.7	-
Streptomyces glaucescens	GLA.O	GCF_000761215.1	78.7787	22.8	-
Streptomyces albidoflavus	J1074_D14	GCF_026635925.1	78.6952	22.8	-
Streptomyces sp.	jing01	GCF_013046785.1	78.6925	22.4	-
Streptomyces sp.	SAT1	GCF_001654495.1	78.6826	22.8	-
Streptomyces finlayi	NBSH44	GCF_014216315.1	78.6496	22.7	-
Streptomyces viridosporus	ATCC 39115	GCF_008704515.1	78.638	22.3	-
Streptomyces sp.	AM 2-1-1	GCF_029167645.1	78.6353	23.3	-
Streptomyces cyaneogriseus subsp. noncyanogenus	NMWT 1	GCF_000931445.1	78.6249	22.8	-
Streptomyces sp.	JCM 35825	GCF_028464045.1	78.6226	22.6	-
Streptomyces fungicidicus	ATCC 21013	GCF_020783575.1	78.6189	22.3	-
Streptomyces fungicidicus	F10	GCF_020783515.1	78.6169	22.3	-
Streptomyces fungicidicus	F1	GCF_020783615.1	78.6151	22.3	-
Streptomyces alfalfae	XN-04	GCF_018141485.1	78.6142	22.5	-
Streptomyces tuirus	JCM 4255	GCF_014701095.1	78.602	22.6	-
Streptomyces fungicidicus	F9	GCF_020783535.1	78.5994	22.3	-
Streptomyces collinus	L2	GCF_021496485.1	78.5885	22.5	-
Streptomyces nitrosporeus	ATCC 12769	GCF_008704555.1	78.5831	22.9	-
Streptomyces sp.	S501	GCF_004524875.1	78.5826	22.5	-
Streptomyces alfalfae	ACCC40021	GCF_001975025.1	78.5715	22.5	-
Streptomyces sp.	SM18	GCF_002910775.2	78.5578	22.8	-
Streptomyces sp.	WAC 01529	GCF_003945545.1	78.5511	22.6	-
Streptomyces clavuligerus	F1D4	GCF_015767755.1	78.5462	23.5	-
Streptomyces huasconensis	D23	GCF_021028635.1	78.536	22.7	-
Streptomyces clavuligerus	F1D14	GCF_015767815.1	78.533	23.5	-
Streptomyces clavuligerus	F1D26	GCF_015767875.1	78.5207	23.5	-
Streptomyces albidoflavus	J1074_D14 4N24	GCF_026636035.1	78.5083	22.8	-
Streptomyces sp.	PAMC 26508	GCF_000364805.1	78.505	22.6	-
Streptomyces fungicidicus	F8	GCF_020783555.1	78.5048	22.3	-
Streptomyces calvus	DSM 41452	GCF_006716135.1	78.5031	22.5	-
Streptomyces vinaceusdrappus	AC-40	GCF_025398775.1	78.5002	22.8	-
Streptomyces fungicidicus	F7	GCF_020783635.1	78.4988	22.3	-
Streptomyces liangshanensis	QMT-12	GCF_011694815.1	78.4926	22.6	-
Streptomyces clavuligerus	F1D1	GCF_015767735.1	78.4888	23.5	-
Streptomyces sp.	SS52	GCF_004795715.1	78.4824	22.5	-
Streptomyces sp.	KPB2	GCF_003950055.1	78.4807	22.5	-
Streptomyces fradiae	NKZ-259	GCF_003573485.1	78.4777	22.6	-
Streptomyces paludis	GSSD-12	GCF_003344965.1	78.467	22.8	-
Streptomyces actuosus	ATCC 25421	GCF_003208035.1	78.4653	22.6	-
Streptomyces sp.	A144	GCF_020034615.1	78.4579	22.5	-
Streptomyces clavuligerus	F613-1	GCF_001693675.1	78.4537	23.5	-
Streptomyces sp.	Go-475	GCF_003330845.1	78.4467	22.6	-
Streptomyces sp.	NA03103	GCF_013364375.1	78.4427	22.5	-
Streptomyces clavuligerus	F1D28	GCF_015767935.1	78.4418	23.5	-
Streptomyces dengpaensis	XZHG99	GCF_002946835.1	78.4303	22.9	-
Streptomyces fungicidicus	TXX3120	GCF_003665435.1	78.4296	22.3	-
Streptomyces nigra	452	GCF_003074055.1	78.4229	22.4	-
Streptomyces leeuwenhoekii	C34 = DSM 42122 = NRRL B-24963	GCF_001013905.1	78.4212	23	-
Streptomyces clavuligerus	F1D18	GCF_015767855.1	78.4173	23.5	-
Streptomyces sp.	CCM_MD2014	GCF_000772045.1	78.417	22.5	-
Streptomyces clavuligerus	F1D10	GCF_015767795.1	78.4128	23.5	-
Streptomyces collinus	SQ	GCF_021496465.1	78.4051	22.4	-
Streptomyces sp.	CB09001	GCF_003369795.1	78.4051	22.5	-
Streptomyces atratus	SCSIO_ZH16	GCF_003330865.1	78.4036	22.6	-
Streptomyces collinus	Tu 365	GCF_000444875.1	78.3996	22.4	-
Streptomyces clavuligerus	F1D35	GCF_015767915.1	78.3976	23.5	-
Streptomyces thermocarboxydus	K155	GCF_024760485.1	78.3948	22.5	-
Streptomyces sp.	M92	GCF_028473745.1	78.3913	22.7	-
Streptomyces alboflavus	MDJK44	GCF_002189675.2	78.3851	22.7	-
Streptomyces sp.	BSE6.1	GCF_021383925.1	78.3848	22.4	-
Streptomyces pratensis	S10	GCF_016804005.1	78.3814	22.3	-
Streptomyces lienomycini	DSM 41475	GCF_027947595.1	78.3796	22.5	-
Streptomyces koyangensis	SCSIO 5802	GCF_016803985.1	78.3782	22.8	-
Streptomyces longhuiensis	BH-MK-02	GCF_020616555.1	78.374	22.5	-
Streptomyces spectabilis	NRRL 2792	GCF_007363395.1	78.3632	22.6	-
Streptomyces ambofaciens	ATCC 23877	GCF_001267885.1	78.3623	22.6	-
Streptomyces clavuligerus	F1D31	GCF_015767895.1	78.3605	23.5	-
Streptomyces clavuligerus	F1D-5	GCF_003454755.1	78.3586	23.5	-
Streptomyces antibioticus	DSM 41481	GCF_002019855.1	78.3568	22.5	-
Streptomyces chromofuscus	DSM 40273	GCF_015160875.1	78.3553	22.8	-
Streptomyces clavuligerus	ATCC 27064	GCF_000148465.1	78.3471	23.5	-
Streptomyces venezuelae	ATCC 14585	GCF_008642335.1	78.3464	22.4	-
Streptomyces antibioticus	DSM 41481	GCF_012044595.1	78.3451	22.6	-
Streptomyces ambofaciens	DSM 40697	GCF_001632865.1	78.3446	22.6	-
Streptomyces sp.	PBH53	GCF_001040905.1	78.3406	22.5	-
Streptomyces albidoflavus	J1074/R2	GCF_013693715.1	78.3403	22.6	-
Streptomyces sp.	YIM 121038	GCF_006088715.1	78.3301	22.8	-
Streptomyces griseocarneus	KCC S-1010	GCF_017356985.1	78.3278	22.5	-
Streptomyces sp.	EMB24	GCF_026651955.1	78.3268	22.4	-
Streptomyces albidoflavus	SM254	GCF_001577385.1	78.3227	22.6	-
Streptomyces sp.	HM190	GCF_009857135.1	78.3218	22.8	-
Streptomyces clavuligerus	F1D7	GCF_015767775.1	78.3207	23.5	-
Streptomyces sp.	135	GCF_020026305.1	78.3199	22.4	-
Streptomyces albidoflavus	J1074	GCF_000359525.1	78.3194	22.6	-
Streptomyces chartreusis	NRRL3882	GCF_900236475.1	78.3184	22.5	-
Streptomyces chartreusis	NRRL3882	GCF_900236505.1	78.3184	22.5	-
Streptomyces alboniger	ATCC 12461	GCF_008704395.1	78.3155	22.4	-
Streptomyces sp.	BJ20	GCF_022869105.1	78.3118	22.5	-
Streptomyces clavuligerus	ATCC 27064	GCF_000163875.1	78.3068	23.6	-
Streptomyces violascens	YIM 100212	GCF_013376795.1	78.3049	22.6	-
Streptomyces parvulus	2297	GCF_001660045.1	78.3024	22.3	-
Streptomyces xanthii	CRXT-Y-14	GCF_014621695.1	78.2963	22.5	-
Streptomyces sp.	V17-9	GCF_018310575.1	78.2953	22.5	-
Streptomyces sp.	HU2014	GCF_023330645.1	78.2952	22.8	-
Streptomyces clavuligerus	ATCC 27064	GCF_015708605.1	78.2923	23.8	-
Streptomyces sp.	Je 1-369	GCF_026810505.1	78.2909	22.5	-
Streptomyces galilaeus	ATCC 14969	GCF_008704575.1	78.2888	22.5	-
Streptomyces olivaceus	KLBMP 5084	GCF_001767375.1	78.2858	22.7	-
Streptomyces coelicolor	M1154/pAMX4/pGP1416	GCF_013317105.1	78.2847	22.6	-
Streptomyces coelicolor	A3(2)	GCF_008931305.1	78.2819	22.5	-
Streptomyces sp.	A10(2020)	GCF_022695635.1	78.2807	22.6	-
Streptomyces spectabilis	ATCC 27465	GCF_008704795.1	78.2806	22.6	-
Streptomyces pactum	ACT12	GCF_002005225.1	78.2764	22.6	-
Streptomyces tendae	139	GCF_008632955.1	78.2757	22.5	-
Streptomyces lividans	TK24	GCF_000739105.1	78.2576	22.4	-
Streptomyces seoulensis	KCTC 9819	GCF_004328625.1	78.2576	22.2	-
Streptomyces sp.	NA02536	GCF_013364175.1	78.2573	22.3	-
Streptomyces clavuligerus	DSM 738	GCF_028752555.1	78.2559	23.5	-
Streptomyces seoulensis	HEK131	GCF_022846655.1	78.2551	22.3	-
Streptomyces albidoflavus	LGO-A16	GCF_019286195.1	78.2524	22.6	-
Streptomyces sp.	VN1	GCF_011650445.1	78.2522	22.7	-
Streptomyces sp.	BPPL-273	GCF_030028615.1	78.2521	22.3	-
Streptomyces lusitanus	FZ202	GCF_025427835.1	78.2516	22.4	-
Streptomyces sp.	NBRC 114648	GCF_019703895.1	78.2506	22.4	-
Streptomyces dangxiongensis	Z022	GCF_003675325.1	78.2504	22.5	-
Streptomyces niveus	NCIMB 11891	GCF_000497425.1	78.2483	22.2	-
Streptomyces lividans	1326	GCF_000403665.1	78.2482	22.4	-
Streptomyces fagopyri	QMT-28	GCF_009498275.1	78.2475	22.6	-
Streptomyces clavuligerus	ATCC 27064	GCF_005519465.1	78.2467	23.5	-
Streptomyces coeruleorubidus	ATCC 13740	GCF_008705135.1	78.2453	22.7	-
Streptomyces niveus	SCSIO 3406	GCF_002009175.1	78.2429	22.5	-
Streptomyces avermitilis	MA-4680 = NBRC 14893	GCF_000009765.2	78.2407	22.7	-
Streptomyces coeruleorubidus	DM	GCF_028885415.1	78.2404	22.6	-
Streptomyces endophytica	HNM0140	GCF_026153355.1	78.2382	22.5	-
Streptomyces venezuelae	ATCC 14583	GCF_008642355.1	78.238	22.5	-
Streptomyces lusitanus	FZ201	GCF_025402955.1	78.2317	22.3	-
Streptomyces sp.	NBU3104	GCF_022026295.1	78.2242	22.7	-
Streptomyces albus	G153	GCF_023168305.1	78.224	22.6	-
Streptomyces sp.	2114.2	GCF_900104935.1	78.2234	22.5	-
Streptomyces sampsonii	KJ40	GCF_001704195.1	78.2229	22.7	-
Streptomyces prasinus	ATCC 13879	GCF_008704445.1	78.2168	23	-
Streptomyces sp.	DSM 40868	GCF_011820545.1	78.2094	22.6	-
Streptomyces mirabilis	P16B-1	GCF_018310535.1	78.2077	22.5	-
Streptomyces sp.	CB09030	GCF_022827705.1	78.2042	22.7	-
Streptomyces incarnatus	NRRL 8089	GCF_001027185.1	78.2033	22.3	-
Streptomyces sp.	HUAS 14-6	GCF_025642175.1	78.2014	22.5	-
Streptomyces sp.	SM17	GCF_002910725.2	78.1976	22.6	-
Streptomyces hawaiiensis	ATCC 12236	GCF_004803895.1	78.1975	22.5	-
Streptomyces sp.	GMY02	GCF_019056675.1	78.1961	22.9	-
Streptomyces albidoflavus	LGO-A23	GCF_019286295.1	78.1956	22.7	-
Streptomyces venezuelae	ATCC 14584	GCF_008642315.1	78.1921	22.4	-
Streptomyces sp.	S4.7	GCF_010384365.1	78.1878	22.3	-
Streptomyces sp.	CRLD-Y-1	GCF_024442315.1	78.1857	22.5	-
Streptomyces sp.	FR-008	GCF_001431765.1	78.1847	22.6	-
Streptomyces sp.	MG62	GCF_018604545.1	78.1788	22.5	-
Streptomyces sp.	NA13	GCF_026626005.1	78.1774	22.6	-
Streptomyces sp.	FXJ1.172	GCF_001636945.2	78.1657	22.3	-
Streptomyces albidoflavus	W68	GCF_015601545.1	78.1588	22.7	-
Streptomyces sp.	CRCS-T-1	GCF_024442335.1	78.1584	22.5	-
Streptomyces cyanogenus	S136	GCF_017526105.1	78.1552	22.5	-
Streptomyces sp.	Z423-1	GCF_013009255.1	78.153	22.4	-
Streptomyces sp.	GF20	GCF_009834105.1	78.1521	22.7	-
Streptomyces sp.	M2	GCF_004104505.1	78.151	22.4	-
Streptomyces rutgersensis	NBH77	GCF_014216335.1	78.1503	22.8	-
Streptomyces sp.	HUAS 5	GCF_029760955.1	78.1464	22.4	-
Streptomyces olivaceus	SCSIO T05	GCF_015244315.1	78.1391	22.7	-
Streptomyces sp.	Go 40/10	GCF_021029465.1	78.1385	22.4	-
Streptomyces sp.	B146	GCF_029866785.1	78.1381	22.7	-
Streptomyces rectiverticillatus	B15-08	GCF_013394065.1	78.1376	22.8	-
Streptomyces sp.	PVA 94-07	GCF_000495755.1	78.1365	22.7	-
Streptomyces sp.	G11C(2021)	GCF_024499195.1	78.1355	22.7	-
Streptomyces sp.	RPA4-2	GCF_012273515.1	78.1323	22.6	-
Streptomyces sp.	PLM4	GCF_023168385.1	78.1305	22.6	-
Streptomyces qaidamensis	S10	GCF_001611795.1	78.1257	22.6	-
Streptomyces sp.	GBA 94-10 4N24	GCF_026210455.1	78.1234	22.7	-
Streptomyces hygroscopicus subsp. jinggangensis	5008	GCF_000245355.1	78.1198	22.3	-
Streptomyces olivaceus	B-81	GCF_029542005.1	78.1195	22.8	-
Streptomyces sp.	LX-29	GCF_029541745.1	78.1156	23	-
Streptomyces sp.	BI87	GCF_025957665.1	78.1131	22.7	-
Streptomyces sp.	S1D4-23	GCF_007113485.2	78.1064	22.7	-
Streptomyces albireticuli	MDJK11	GCF_002192455.1	78.1022	22.8	-
Streptomyces koyangensis	VK-A60T	GCF_003428925.1	78.1021	22.8	-
Streptomyces sp.	VNUA24	GCF_029167005.1	78.0998	22.7	-
Streptomyces sp.	S1D4-20	GCF_007113585.2	78.097	22.7	-
Streptomyces sp.	S1A1-7	GCF_007113565.2	78.0939	22.6	-
Streptomyces sp.	Caat 7-52	GCF_023702655.1	78.0938	22.4	-
Streptomyces sp.	OUCMDZ-3434	GCF_020881855.1	78.0845	22.7	-
Streptomyces sp.	HUAS 13-4	GCF_025642135.1	78.077	22.6	-
Streptomyces sp.	LRE541	GCF_023273835.1	78.0747	22.6	-
Streptomyces spinosirectus	CRSS-Y-16	GCF_021441825.1	78.0736	22.4	-
Streptomyces sp.	RLB3-5	GCF_007113445.1	78.0729	22.6	-
Streptomyces chartreusis	ATCC 14922	GCF_008704715.1	78.07	22.5	-
Streptomyces aureoverticillatus	HN6	GCF_010669165.1	78.0636	22.7	-
Streptomyces phaeoluteigriseus	Qhu-M197	GCF_023923245.1	78.0632	22.5	-
Streptomyces sp.	WA1-19	GCF_020535385.1	78.0619	22.6	-
Streptomyces sp.	CdTB01	GCF_001484565.1	78.0608	22.4	-
Streptomyces aurantiacus	Qhu-M197	GCF_027107535.1	78.0519	22.5	-
Streptomyces sp.	KMM 9044	GCF_024701375.2	78.0462	22.6	-
Streptomyces tsukubensis	NRRL 18488	GCF_003932715.1	78.0455	22.9	-
Streptomyces sp.	HP-A2021	GCF_022807935.1	78.0441	22.6	-
Streptomyces sp.	HF10	GCF_009834145.1	78.0422	22.4	-
Streptomyces sp.	RLB1-8	GCF_007113405.2	78.0418	22.7	-
Streptomyces sp.	SYP-A7193	GCF_009495655.1	78.0413	22.4	-
Streptomyces chartreusis	NA02069	GCF_013375055.1	78.0411	22.5	-
Streptomyces hygroscopicus subsp. jinggangensis	TL01	GCF_000340845.1	78.0406	22.3	-
Streptomyces kanamyceticus	ATCC 12853	GCF_008704495.1	78.0349	22.3	-
Streptomyces sp.	GBA 94-10	GCF_000495635.2	78.0338	22.7	-
Streptomyces davaonensis	JCM 4913	GCF_000349325.1	78.0298	22.3	-
Streptomyces phaeolivaceus	GY16	GCF_009184865.1	78.0297	22.5	-
Streptomyces tsukubensis	NRRL18488	GCF_000297155.3	78.0245	23.4	-
Streptomyces sp.	604F	GCF_010523235.1	78.0232	22.7	-
Streptomyces sp.	S1A1-8	GCF_007113505.2	78.02	22.6	-
Streptomyces sp.	RLB3-17	GCF_007113425.2	78.0198	22.7	-
Streptomyces durmitorensis	MS405	GCF_023498005.1	78.0177	22.3	-
Streptomyces sp.	HUAS 31	GCF_028198125.1	78.0111	22.4	-
Streptomyces sp.	S1A1-3	GCF_007113465.1	78.0104	22.6	-
Streptomyces albidoflavus	CCOS 2040	GCF_947311705.1	78.0053	22.6	-
Streptomyces hygroscopicus subsp. limoneus	KCTC 1717	GCF_001447075.1	78.005	22.4	-
Streptomyces fodineus	TW1S1	GCF_001735805.1	78.0033	22.3	-
Streptomyces angustmyceticus	CQUSa03	GCF_025252265.1	77.999	22.7	-
Streptomyces sp.	WAC 01438	GCF_003945525.1	77.9976	22.3	-
Streptomyces angustmyceticus	JCM 4053	GCF_019933235.1	77.9962	22.7	-
Streptomyces sp.	SCSIO ZS0520	GCF_025643355.1	77.9938	22.7	-
Streptomyces asoensis	H2S5	GCF_013085465.1	77.9936	22.5	-
Streptomyces sp.	RLB3-6	GCF_007113545.2	77.993	22.7	-
Streptomyces sp.	LBUM 1475	GCF_017933255.1	77.9888	22.7	-
Streptomyces sviceus	ATCC 29083	GCF_000154965.1	77.9834	22.3	-
Streptomyces cinnabarinus	DSM 40467	GCF_027270315.1	77.9817	22.3	-
Streptomyces aurantiacus	JCM 4677	GCF_014701115.1	77.9743	22.7	-
Streptomyces griseorubiginosus	0.3	GCF_003595235.1	77.9729	22.6	-
Streptomyces broussonetiae	T44	GCF_009796285.1	77.9659	22.3	-
Streptomyces sp.	3214.6	GCF_900129855.1	77.9598	22.6	-
Streptomyces qinzhouensis	SSL-25	GCF_007856155.1	77.9476	23	-
Streptomyces sp.	CC0208	GCF_003443735.1	77.9457	22.3	-
Streptomyces luteoverticillatus	CGMCC 15060	GCF_003970715.1	77.9448	22.5	-
Streptomyces sp.	S1D4-14	GCF_007113665.2	77.9437	22.7	-
Streptomyces griseorubiginosus	BTU6	GCF_006516935.1	77.9418	22.5	-
Streptomyces formicae	KY5	GCF_002556545.1	77.9403	22.3	-
Streptomyces tsukubensis	L20	GCF_016919685.1	77.9393	22.9	-
Streptomyces albus	DSM 41398	GCF_000827005.1	77.9371	22.6	-
Streptomyces sp.	A2-16	GCF_018128905.1	77.9354	22.2	-
Streptomyces sp.	RLB1-33	GCF_012273535.1	77.9322	22.5	-
Streptomyces sp.	RLB1-9	GCF_007113525.2	77.9298	22.6	-
Streptomyces albus	BK3-25	GCF_001753425.1	77.9241	22.6	-
Streptomyces aquilus	GGCR-6	GCF_003955715.1	77.9202	22.5	-
Streptomyces rimosus subsp. rimosus	HP126	GCF_024218735.1	77.9188	22.6	-
Streptomyces rimosus subsp. rimosus	DV3	GCF_024223055.1	77.9088	22.6	-
Streptomyces sp.	NEAU-sy36	GCF_013423905.1	77.908	22.5	-
Streptomyces ferrugineus	CCTCC AA2014009	GCF_015160855.1	77.9079	22.5	-
Streptomyces nigrescens	HEK616	GCF_024349765.1	77.9057	22.6	-
Streptomyces sp.	P3	GCF_003032475.1	77.9054	22.7	-
Streptomyces sp.	SUK 48	GCF_009650765.1	77.9053	22.4	-
Streptomyces sp.	LBUM 1482	GCF_017933115.1	77.901	22.7	-
Streptomyces sp.	LBUM 1480	GCF_017933235.1	77.9003	22.7	-
Streptomyces nodosus	ATCC 14899	GCF_000819545.1	77.8988	22.6	-
Streptomyces lincolnensis	B48	GCF_014083905.1	77.8958	22.2	-
Streptomyces sp.	MST-110588	GCF_022695595.1	77.8926	23.5	-
Streptomyces lincolnensis	LC-G	GCF_003344445.1	77.8873	22.2	-
Streptomyces olivoreticuli subsp. olivoreticuli	ATCC 31159	GCF_003391135.1	77.885	22.4	-
Streptomyces sp.	GS7	GCF_009834125.1	77.8822	22.6	-
Streptomyces sp.	HUAS 15-9	GCF_025642155.1	77.8822	22.3	-
Streptomyces deccanensis	KCTC 19241	GCF_022385335.1	77.874	22.8	-
Streptomyces sp.	HUAS 2-6	GCF_027625935.1	77.8695	22.5	-
Streptomyces noursei	IFO14147	GCF_025163575.1	77.8674	22.3	-
Streptomyces xinghaiensis	S187	GCF_000220705.2	77.8672	22.5	-
Streptomyces lydicus	103	GCF_001729485.1	77.8667	22.5	-
Streptomyces griseoviridis	F1-27	GCF_003994395.1	77.8657	22.3	-
Streptomyces sp.	BHT-5-2	GCF_019774615.1	77.8645	22.6	-
Streptomyces albus	ZD11	GCF_003675345.1	77.8559	22.6	-
Streptomyces sp.	A1-5	GCF_021496785.1	77.8553	22.4	-
Streptomyces cadmiisoli	ZFG47	GCF_003261055.1	77.8546	22.4	-
Streptomyces scabiei	87.22	GCF_000091305.1	77.8488	22.8	-
Streptomyces lydicus	M01	GCF_020790115.1	77.847	22.4	-
Streptomyces caniscabiei	ID03-3A	GCF_014852565.2	77.8436	22.8	-
Streptomyces rimosus subsp. rimosus	ATCC 10970	GCF_000331185.2	77.8416	22.7	-
Streptomyces rimosus subsp. rimosus	SRI-4018v0	GCF_017751265.1	77.8316	22.7	-
Streptomyces sp.	AMCC400023	GCF_021665875.1	77.8221	22.7	-
Streptomyces sp.	S1D4-11	GCF_012275145.1	77.8221	22.5	-
Streptomyces cyaneochromogenes	MK-45	GCF_003963535.1	77.8216	22.6	-
Streptomyces sp.	MOE7	GCF_002090335.1	77.8207	22.4	-
Streptomyces rimosus	WT5260	GCF_006229535.1	77.8131	22.7	-
Streptomyces nodosus	ATCC 14899	GCF_008704995.1	77.8039	22.6	-
Streptomyces griseochromogenes	ATCC 14511	GCF_001542625.1	77.8021	22.3	-
Streptomyces yunnanensis	P86	GCF_029011865.1	77.7999	22.4	-
Streptomyces lincolnensis	NRRL 2936	GCF_001685355.1	77.7957	22.2	-
Streptomyces roseochromogenus subsp. oscitans	DS 12.976	GCF_000497445.1	77.786	22.5	-
Streptomyces nodosus	ZJB2016050	GCF_017352335.1	77.7822	22.6	-
Streptomyces rimosus	R6-500	GCF_000707925.2	77.782	22.6	-
Streptomyces sp.	endophyte_N2	GCF_004104485.1	77.7749	22.3	-
Streptomyces sp.	ST13-2-2	GCF_023277745.1	77.7626	22.6	-
Streptomyces lydicus	GS93	GCF_001984445.1	77.7625	22.4	-
Streptomyces rimosus subsp. rimosus	R7	GCF_022760195.1	77.7618	22.7	-
Streptomyces griseoviridis	K61	GCF_005222485.1	77.7596	22.3	-
Streptomyces hygroscopicus	HOK021	GCF_022846675.1	77.7594	22.7	-
Streptomyces liliifuscus	ZYC-3	GCF_016598615.1	77.7533	22.7	-
Streptomyces sp.	2323.1	GCF_900221035.1	77.7518	22.4	-
Streptomyces sp.	769	GCF_000816025.1	77.7409	22.5	-
Streptomyces akebiae	MG28	GCF_019599145.1	77.7323	22.7	-
Streptomyces noursei	NK660	GCF_000695235.1	77.7235	22.3	-
Streptomyces rimosus	ATCC 10970	GCF_008704655.1	77.7076	22.7	-
Streptomyces auratus	AGR0001	GCF_000280865.2	77.7045	22.4	-
Streptomyces noursei	A-2-1	GCF_016917755.1	77.7036	22.3	-
Streptomyces sp.	Je 1-4 4N24	GCF_026239515.1	77.702	22.4	-
Streptomyces murinus	JS029	GCF_028753175.1	77.6882	22.5	-
Streptomyces tubercidicus	DSM 40261	GCF_027497495.1	77.6876	22.7	-
Streptomyces sp.	Je 1-4 4N24_ara	GCF_026239535.1	77.686	22.4	-
Streptomyces murinus	Am1	GCF_016467295.1	77.6851	22.4	-
Streptomyces gilvosporeus	F607	GCF_002082195.1	77.677	22.5	-
Streptomyces noursei	C27	GCF_029167025.1	77.6714	22.4	-
Streptomyces murinus	CR-43	GCF_025231465.1	77.6652	22.3	-
Streptomyces sp.	Je 1-4	GCF_025665295.1	77.6602	22.4	-
Streptomyces noursei	CK-15	GCF_000935185.3	77.6568	22.3	-
Streptomyces griseofuscus	DSM 40191	GCF_014673495.1	77.6506	22.4	-
Streptomyces sp.	CA-210063	GCF_024612015.1	77.6424	22.7	-
Streptomyces lydicus	A02	GCF_000952035.2	77.6408	22.5	-
Streptomyces lydicamycinicus	MMS22-DDSA8	GCF_023702105.1	77.6379	22.5	-
Streptomyces lydicus	WYEC 108	GCF_003994375.1	77.6227	22.4	-
Streptomyces sp.	ID38640	GCF_011290345.1	77.6177	22.2	-
Streptomyces nigrescens	DSM 40276	GCF_027626975.1	77.6168	22.5	-
Streptomyces inhibens	NRRL30439	GCF_022221585.1	77.6027	22.6	-
Streptomyces mobaraensis	NBRC 13819 = DSM 40847	GCF_017916255.1	77.6026	22.9	-
Streptomyces sp.	NA04227	GCF_013364195.1	77.5941	23.1	-
Streptomyces rochei	7434AN4	GCF_008064995.1	77.5868	22.4	-
Streptomyces sp.	G7(2002)	GCF_028870195.1	77.5863	22.4	-
Streptomyces sp.	RPA4-5	GCF_012273495.1	77.5837	22.4	-
Streptomyces sp.	WZ-12	GCF_028898845.1	77.5663	22.3	-
Streptomyces sp.	DSM 40750	GCF_024612035.1	77.5609	22.5	-
Streptomyces libani subsp. libani	DSM 40555	GCF_027497475.1	77.5549	22.5	-
Streptomyces buecherae	AC541	GCF_014295035.1	77.5484	23.1	-
Streptomyces decoyicus	NRRL 2666	GCF_019880305.1	77.5324	22.5	-
Streptomyces sp.	TYQ1024	GCF_022220465.1	77.5308	22.8	-
Streptomyces sp.	S465	GCF_026898115.1	77.5086	22	-
Streptomyces mobaraensis	DSM 40587	GCF_020099395.1	77.5047	22.8	-
Streptomyces sp.	NEAU-S7GS2	GCF_003173275.1	77.5015	22.4	-
Streptomyces sp.	71268	GCF_029392895.1	77.5007	23.1	-
Streptomyces platensis	ATCC 23948	GCF_008704855.1	77.479	22.4	-
Streptomyces sp.	Rer75	GCF_013414305.1	77.4642	22.1	-
Streptomyces mobaraensis	DSM 40587	GCF_022759525.1	77.4473	22.8	-
Streptomyces capitiformicae	1H-SSA4	GCF_002214185.1	77.4387	22.3	-
Streptomyces yatensis	DSM 41771	GCF_018069625.1	77.4284	22	-
Streptomyces autolyticus	CGMCC0516	GCF_001983975.1	77.4078	22.2	-
Streptomyces buecherae	NA00687	GCF_013364335.1	77.3839	23.1	-
Streptomyces pluripotens	MUSC 135	GCF_000802245.2	77.3447	22	-
Streptomyces tsukubensis	AT3	GCF_009296025.1	77.3179	22.8	-
Streptomyces sp.	RTd22	GCF_001650215.1	77.3119	21.8	-
Streptomyces bingchenggensis	BCW-1	GCF_000092385.1	77.3066	22.1	-
Streptomyces sp.	NA02950	GCF_013364155.1	77.2919	22.1	-
Streptomyces pluripotens	MUSC 137	GCF_000816465.3	77.2667	22	-
Streptomyces milbemycinicus	SIPI-054	GCF_025908395.1	77.2238	22.1	-
Streptomyces malaysiensis	DSM 4137	GCF_002591335.1	77.191	22.2	-
Streptomyces malaysiensis	DSM 4137	GCF_006974005.1	77.1834	22.2	-
Streptomyces roseirectus	CRXT-G-22	GCF_014489635.1	77.1742	22.3	-
Streptomyces violaceusniger	Tu 4113	GCF_000147815.2	77.1685	22	-
Streptomyces sp.	HNM0561	GCF_021233395.1	77.1322	22.2	-
Streptomyces hygroscopicus	XM201	GCF_002021875.1	77.1184	22.1	-
Streptomyces rapamycinicus	NRRL 5491	GCF_000418455.1	77.118	22.3	-
Streptomyces rapamycinicus	NRRL 5491	GCF_024298965.1	77.1137	22.2	-
Streptomyces antimycoticus	NBRC 100767	GCF_009936315.1	77.1084	22	-
Streptomyces sp.	2002-11-01	GCF_003595545.1	77.0992	22.1	-
Streptomyces sp.	M56	GCF_002812405.1	77.0958	22.2	-
Streptomyces sp.	AgN23	GCF_001598115.1	77.0924	21.9	-
Streptomyces solisilvae	HNM0141	GCF_015689475.1	77.0872	22.2	-
Streptomyces sp.	GQFP	GCF_021545335.1	77.0613	22.3	-
Streptomyces sp.	NA07423	GCF_030122705.1	77.0474	22.2	-
Streptomyces sp.	So13.3	GCF_005860785.2	77.0198	21.7	-
Streptomyces sp.	CLI2905	GCF_002288075.1	77.0098	23	-
Streptomyces sp.	HSG2	GCF_016598575.1	76.7748	21.8	-
Streptomyces sp.	SCUT-3	GCF_014083985.1	76.7653	22	-
Streptomyces sp.	AM 3-1-1	GCF_029167585.1	76.7411	23	-
Streptomyces gobiensis	1_25	GCF_021216675.1	76.6759	21.6	-
Streptomyces armeniacus	ATCC 15676	GCF_003355155.1	76.6728	21.5	-
Streptomyces sp.	ST1015	GCF_003268535.2	76.659	22.3	-
Streptomyces sp.	Tu6071	GCF_000213055.1	76.6216	23.1	-
Streptomyces albus	DSM 40763	GCF_024752535.1	76.3686	22	-
Streptomyces albus	CAS922	GCF_011006355.1	76.3396	22	-
Streptomyces alfalfae	Men-myco-93-63	GCF_016128295.1	76.3355	22.6	-
Streptomyces sp.	WAC 06738	GCF_003945505.1	76.2729	21.5	-
Streptomyces sp.	SN-593	GCF_016756395.1	76.2339	22.3	-
Streptomyces sp.	891-h	GCF_022760275.1	76.1975	21.9	-
Streptomyces tubbatahanensis	DSD3025	GCF_022699385.1	76.175	22	-
Streptomyces sp.	CMB-StM0423	GCF_002847285.1	76.1655	21.4	-
Streptomyces sp.	WMMC500	GCF_027497195.1	76.1528	21.6	-
Streptomyces sp.	NHF165	GCF_009867075.1	76.0914	21.9	-
Streptomyces sp.	CNQ-509	GCF_001011035.1	76.0727	21.3	-
Streptomyces bathyalis	ASO4wet	GCF_015910445.1	75.9047	21.6	-
Streptomyces harbinensis	NA02264	GCF_013364095.1	75.5573	21.2	-
Streptomyces sp.	XC 2026	GCF_016605905.1	75.5161	21.3	-
Streptomyces sp.	SGAir0924	GCF_005490965.1	75.5022	22.5	-
Streptomyces xiamenensis	MCCC 1A01550	GCF_000993785.3	75.4174	21.2	-
Streptomyces cavourensis	NA4	GCF_026642235.1	75.1993	23.3	-
Streptomyces marincola	SCSIO 03032	GCF_002128305.1	75.0699	21.1	-
Streptomyces marincola	SCSIO 64649	GCF_020410765.1	75.0102	21	-
Streptomyces sp.	CB01881	GCF_002953255.1	74.8272	21.7	-
Streptomyces sp.	MA3_2.13	GCF_020740535.1	74.41	20.4	-
